# Supplementary material for: Improving calls of differentially transcribed enhancers and their upstream regulators
Source: Bioinform Adv. 2026 Jun 11;6(1):vbag162. doi: 10.1093/bioadv/vbag162 (PMC13317981; doi:10.1093/bioadv/vbag162)
Supplement: vbag162_Supplementary_Data [file vbag162_supplementary_data.zip]

Archive with 2 entries (2 files):
- DE_enhancers_Supp_Final.pdf
- Supp_Tables_Final.xlsx
