# Supplementary material for: Improving calls of differentially transcribed enhancers and their upstream regulators
Source: Bioinform Adv. 2026 Jun 11;6(1):vbag162. doi: 10.1093/bioadv/vbag162 (PMC13317981; doi:10.1093/bioadv/vbag162)
Supplement: vbag162_Supplementary_Data [file vbag162_supplementary_data.zip › Supp_Tables_Final.xlsx]

## Sheet: SuppTable1
Supplemental Table 1. Number of tREs called by each of the tools across cell types, indicating that Homer consistently called fewer tRE regions.
Cell Type	Tool	Number of tREs Captured	Homer Number	# Lost from Homer	% Lost from Homer
HCT116	Tfit	14352	13533	819	5.70652
	dREG	14366	13533	833	5.79841
	LIET	14388	13533	855	5.94245
	MU_Counts	14392	13533	859	5.96859
	Homer	13533	13533	0	0
MCF7	Tfit	5837	3155	2682	45.9483
	dREG	5860	3155	2705	46.1604
	LIET	5868	3155	2713	46.2338
	MU_Counts	5872	3155	2717	46.2704
	Homer	3155	3155	0	0
SJSA	Tfit	8564	4437	4127	48.1901
	dREG	8578	4437	4141	48.2747
	LIET	8602	4437	4165	48.419
	MU_Counts	8604	4437	4167	48.431
	Homer	4437	4437	0	0

## Sheet: SuppTable2
Supplemental Table 2. Results of linear models when considering the 8 ranking approaches (Methods) classical statistical approach (reference) vs the leading edge approaches. Method coefficient estimates estimate the effect of using the leading edge approach compared to the classic adjusted p-value < 0.05.
TF	CT	Condition	Design	Truth Set (TP_Form)	Response	Coefficient	Estimate	Std Error	P-value	Adjusted p-value	Visual
p53	MCF7	Nutlin	Method + TP_Form	Variable: p53 CHIP peaks (ref), Combined Intersection, Combined Union	recall	Intercept	0.05172	0.02229	0.0234	0.0292	*
			Method + TP_Form	Variable: p53 CHIP peaks (ref), Combined Intersection, Combined Union	recall	Method: mu500 PE	0.05182	0.02442	0.0375	0.0375	*	0.108635
			Method + TP_Form	Variable: p53 CHIP peaks (ref), Combined Intersection, Combined Union	recall	Method: mu500 MB	0.05925	0.02442	0.0179	0.0292	*	0.121908
			Method + TP_Form	Variable: p53 CHIP peaks (ref), Combined Intersection, Combined Union	recall	TP_Form: Combined Intersection	0.35894	0.02442	1.193e-22	5.977e-22	****
			Method + TP_Form	Variable: p53 CHIP peaks (ref), Combined Intersection, Combined Union	recall	TP_Form: Combined Union	0.10168	0.02442	9.12e-05	0.000228	***
			Method + TP_Form	Variable: p53 CHIP peaks (ref), Combined Intersection, Combined Union	precision	Intercept	0.945895	0.014253	6.97644e-63	3.48822e-62	****
			Method + TP_Form	Variable: p53 CHIP peaks (ref), Combined Intersection, Combined Union	precision	Method: mu500 PE	0.009417	0.015613	0.548	0.6855	ns
			Method + TP_Form	Variable: p53 CHIP peaks (ref), Combined Intersection, Combined Union	precision	Method: mu500 MB	0.011891	0.015613	0.449	0.68557	ns
			Method + TP_Form	Variable: p53 CHIP peaks (ref), Combined Intersection, Combined Union	precision	TP_Form: Combined Intersection	-0.023954	0.015613	0.13	0.3242	ns
			Method + TP_Form	Variable: p53 CHIP peaks (ref), Combined Intersection, Combined Union	precision	TP_Form: Combined Union	0.004976	0.015613	0.751	0.750927	ns
			Method + TP_Form	Variable: p53 CHIP peaks (ref), Combined Intersection, Combined Union	F1-Beta	Intercept	0.44582	0.01799	1.88143e-35	9.407e-35	****
			Method + TP_Form	Variable: p53 CHIP peaks (ref), Combined Intersection, Combined Union	F1-Beta	Method: mu500 PE	0.07933	0.01971	0.0001477	0.0001477	***
			Method + TP_Form	Variable: p53 CHIP peaks (ref), Combined Intersection, Combined Union	F1-Beta	Method: mu500 MB	0.09248	0.01971	1.37957e-05	1.72446e-05	****
			Method + TP_Form	Variable: p53 CHIP peaks (ref), Combined Intersection, Combined Union	F1-Beta	TP_Form: Combined Intersection	0.33512	0.01971	5.35154e-26	1.33789e-25	****
			Method + TP_Form	Variable: p53 CHIP peaks (ref), Combined Intersection, Combined Union	F1-Beta	TP_Form: Combined Union	0.19008	0.01971	2.73e-14	4.5535e-14	****
	HCT116	Nutlin	Method + TP_Form	Variable: p53 CHIP peaks (ref), Combined Intersection, Combined Union	recall	Intercept	0.07399	0.02526	0.00464	0.00580484	**
			Method + TP_Form	Variable: p53 CHIP peaks (ref), Combined Intersection, Combined Union	recall	Method: mu500 PE	0.16776	0.02767	6.91e-08	1.15115e-07	****
			Method + TP_Form	Variable: p53 CHIP peaks (ref), Combined Intersection, Combined Union	recall	Method: mu500 MB	0.19493	0.02767	1.26e-09	3.15414e-09	****
			Method + TP_Form	Variable: p53 CHIP peaks (ref), Combined Intersection, Combined Union	recall	TP_Form: Combined Intersection	0.29415	0.2767	5e-16	2.54444e-15	****
			Method + TP_Form	Variable: p53 CHIP peaks (ref), Combined Intersection, Combined Union	recall	TP_Form: Combined Union	0.07778	0.02767	0.00647	0.0064736	**
			Method + TP_Form	Variable: p53 CHIP peaks (ref), Combined Intersection, Combined Union	precision	Intercept	0.977694	0.0049244	1.51563e-94	7.57815e-94	****
			Method + TP_Form	Variable: p53 CHIP peaks (ref), Combined Intersection, Combined Union	precision	Method: mu500 PE	0.0111171	0.0053944	0.0432	0.054	•
			Method + TP_Form	Variable: p53 CHIP peaks (ref), Combined Intersection, Combined Union	precision	Method: mu500 MB	0.0124776	0.0053944	0.0238	0.03966	*
			Method + TP_Form	Variable: p53 CHIP peaks (ref), Combined Intersection, Combined Union	precision	TP_Form: Combined Intersection	-0.0155474	0.0053944	0.0053	0.0132579	*
			Method + TP_Form	Variable: p53 CHIP peaks (ref), Combined Intersection, Combined Union	precision	TP_Form: Combined Union	0.0002555	0.0053944	0.9624	0.962	ns
			Method + TP_Form	Variable: p53 CHIP peaks (ref), Combined Intersection, Combined Union	F1-Beta	Intercept	0.50622	0.04053	3.67386e-19	1.83693e-18	****
			Method + TP_Form	Variable: p53 CHIP peaks (ref), Combined Intersection, Combined Union	F1-Beta	Method: mu500 PE	0.23518	0.04439	1.41e-06	2.34472e-06	****
			Method + TP_Form	Variable: p53 CHIP peaks (ref), Combined Intersection, Combined Union	F1-Beta	Method: mu500 MB	0.2523	0.04439	3.13e-07	7.81418e-07	****
			Method + TP_Form	Variable: p53 CHIP peaks (ref), Combined Intersection, Combined Union	F1-Beta	TP_Form: Combined Intersection	0.18875	0.04439	6.72e-05	8.40642e-05	****
			Method + TP_Form	Variable: p53 CHIP peaks (ref), Combined Intersection, Combined Union	F1-Beta	TP_Form: Combined Union	0.0964	0.04439	0.0334	0.0334422	*
	SJSA	Nutlin	Method + TP_Form	Variable: p53 CHIP peaks (ref), Combined Intersection, Combined Union	recall	Intercept	0.101968	0.0169836	8.73443e-08	2.18361e-07	****
			Method + TP_Form	Variable: p53 CHIP peaks (ref), Combined Intersection, Combined Union	recall	Method: mu500 PE	0.0527845	0.0186046	0.0060159	0.0060159	**
			Method + TP_Form	Variable: p53 CHIP peaks (ref), Combined Intersection, Combined Union	recall	Method: mu500 MB	0.0594095	0.0186046	0.00214403	0.00268004	**
			Method + TP_Form	Variable: p53 CHIP peaks (ref), Combined Intersection, Combined Union	recall	TP_Form: Combined Intersection	0.386741	0.0186046	6.33029e-31	3.16514e-30	****
			Method + TP_Form	Variable: p53 CHIP peaks (ref), Combined Intersection, Combined Union	recall	TP_Form: Combined Union	0.102631	0.0186046	6.01442e-07	1.0024e-06	****
			Method + TP_Form	Variable: p53 CHIP peaks (ref), Combined Intersection, Combined Union	precision	Intercept	0.95273	0.0070792	2.92297e-83	1.46148e-82	****
			Method + TP_Form	Variable: p53 CHIP peaks (ref), Combined Intersection, Combined Union	precision	Method: mu500 PE	0.00930078	0.00775488	0.2346	0.293272	ns
			Method + TP_Form	Variable: p53 CHIP peaks (ref), Combined Intersection, Combined Union	precision	Method: mu500 MB	0.0105471	0.00775488	0.17837	0.293272	ns
			Method + TP_Form	Variable: p53 CHIP peaks (ref), Combined Intersection, Combined Union	precision	TP_Form: Combined Intersection	-0.0270147	0.00775488	0.000876657	0.00219164	**
			Method + TP_Form	Variable: p53 CHIP peaks (ref), Combined Intersection, Combined Union	precision	TP_Form: Combined Union	0.00387798	0.00775488	0.618664	0.618664	ns
			Method + TP_Form	Variable: p53 CHIP peaks (ref), Combined Intersection, Combined Union	F1-Beta	Intercept	0.584155	0.0129538	7.39856e-52	3.69928e-51	****
			Method + TP_Form	Variable: p53 CHIP peaks (ref), Combined Intersection, Combined Union	F1-Beta	Method: mu500 PE	0.0649378	0.0141901	2.10627e-05	2.10627e-05	****
			Method + TP_Form	Variable: p53 CHIP peaks (ref), Combined Intersection, Combined Union	F1-Beta	Method: mu500 MB	0.0730777	0.0141901	2.4788e-06	3.0985e-06	****
			Method + TP_Form	Variable: p53 CHIP peaks (ref), Combined Intersection, Combined Union	F1-Beta	TP_Form: Combined Intersection	0.241317	0.0141901	5.28169e-26	1.32042e-25	****
			Method + TP_Form	Variable: p53 CHIP peaks (ref), Combined Intersection, Combined Union	F1-Beta	TP_Form: Combined Union	0.130573	0.0141901	1.6686e-13	2.781e-13	****
	MCF7,HCT116,SJSA	Nutlin	Method	% Calls considered Shared across cell types ALSO supported by ChIP-seq	% Validated	Intercept	70.1026	1.54133	4.92588e-20	1.47776e-19	****
			Method	% Calls considered Shared across cell types ALSO supported by ChIP-seq	% Validated	Method: mu500 PE	7.07569	2.17977	0.00448413	0.00448413	**
			Method	% Calls considered Shared across cell types ALSO supported by ChIP-seq	% Validated	Method: mu500 MB	7.46705	2.17977	0.0030155	0.00448413	**
	MCF7	Nutlin	Method	% Calls supported by H3K27ac peaks	% Validated	Intercept	0.47246	0.0786886	5.85414e-06	1.75624e-05	****	2.19191
			Method	% Calls supported by H3K27ac peaks	% Validated	Method: mu500 PE	0.197658	0.111283	0.0919472	0.135292	ns	2.20602
			Method	% Calls supported by H3K27ac peaks	% Validated	Method: mu500 MB	0.125709	0.111283	0.271368	0.271368	ns
	HCT116	Nutlin	Method	% Calls supported by H3K27ac peaks	% Validated	Intercept	6.3286	0.677682	6.33258e-09	1.89977e-08	****
			Method	% Calls supported by H3K27ac peaks	% Validated	Method: mu500 PE	4.18617	0.958386	0.000269554	0.000269554	***
			Method	% Calls supported by H3K27ac peaks	% Validated	Method: mu500 MB	4.28633	0.958386	0.000209989	0.000269554	***
GR	Beas-2B	DEX	Method	% Calls supported by GR ChIP peaks	% Validated	Intercept	72.7147	0.79455	2.43261e-57	1.2163e-56	****
			Method	% Calls supported by GR ChIP peaks	% Validated	Method: mu500 PE	0.0282282	1.12366	0.98	0.98	ns
			Method	% Calls supported by GR ChIP peaks	% Validated	Method: PE full	3.46242	1.12366	0.00334672	0.0083668	**
			Method	% Calls supported by GR ChIP peaks	% Validated	Method: mu500 MB	-1.08079	1.12366	0.3407	0.425946	ns
			Method	% Calls supported by GR ChIP peaks	% Validated	Method: mu500 MB + PE full	1.771	1.12366	0.121311	0.202185	ns
		DEX+TNF [no subtracting out TNF calls]	Method	% Calls supported by GR ChIP peaks	% Validated	Intercept	31.5739	0.767625	3.2022e-40	1.6011e-39	****
			Method	% Calls supported by GR ChIP peaks	% Validated	Method: mu500 PE	1.28744e-14	1.08559	1	1	ns
			Method	% Calls supported by GR ChIP peaks	% Validated	Method: PE full	8.75898	1.08559	1.30387e-10	3.25968e-10	****
			Method	% Calls supported by GR ChIP peaks	% Validated	Method: mu500 MB	0.557614	1.08559	0.609757	0.762197	ns
			Method	% Calls supported by GR ChIP peaks	% Validated	Method: mu500 MB + PE full	6.64578	1.08559	1.41494e-07	2.35824e-07	****
		DEX+TNF [ subtracting out TNF calls]	Method	% Calls supported by GR ChIP peaks	% Validated	Intercept	35.2959	1.09513	4.08288e-35	2.04144e-34	****
			Method	% Calls supported by GR ChIP peaks	% Validated	Method: mu500 PE	-2.39524e-15	1.54875	1	1	ns
			Method	% Calls supported by GR ChIP peaks	% Validated	Method: PE full	11.7973	1.54875	6.52516e-10	1.63129e-09	****
			Method	% Calls supported by GR ChIP peaks	% Validated	Method: mu500 MB	-0.835542	1.54875	0.591939	0.739924	ns
			Method	% Calls supported by GR ChIP peaks	% Validated	Method: mu500 MB + PE full	7.79816	1.54875	6.58274e-06	1.09712e-05	****
	Beas-2B	DEX, DEX+TNF [no subtracting out TNF calls]	Method	% Calls considered Shared across cell types ALSO supported by GR ChIP-seq	% Validated	Intercept	47.6895	1.0145	4.77122e-43	2.38561e-42	****
			Method	% Calls considered Shared across cell types ALSO supported by GR ChIP-seq	% Validated	Method: mu500 PE	0.0372993	1.43478	0.979364	0.979364	ns
			Method	% Calls considered Shared across cell types ALSO supported by GR ChIP-seq	% Validated	Method: PE full	7.53304	1.43478	3.11444e-06	7.7861e-06	****
			Method	% Calls considered Shared across cell types ALSO supported by GR ChIP-seq	% Validated	Method: mu500 MB	-1.60302	1.43478	0.269223	0.336529	ns
			Method	% Calls considered Shared across cell types ALSO supported by GR ChIP-seq	% Validated	Method: mu500 MB + PE full	3.3745	1.43478	0.0226559	0.0377599	*
	Beas-2B	DEX, DEX+TNF [subtracting out TNF calls]	Method	% Calls considered Shared across cell types ALSO supported by GR ChIP-seq	% Validated	Intercept	47.8313	1.04746	1.96598e-42	9.8299e-42	****
			Method	% Calls considered Shared across cell types ALSO supported by GR ChIP-seq	% Validated	Method: mu500 PE	0.0372993	1.48134	0.98	0.98	ns
			Method	% Calls considered Shared across cell types ALSO supported by GR ChIP-seq	% Validated	Method: PE full	8.28644	1.48134	9.29455e-07	2.32364e-06	****
			Method	% Calls considered Shared across cell types ALSO supported by GR ChIP-seq	% Validated	Method: mu500 MB	-1.67899	1.48134	0.262441	0.328051	ns
			Method	% Calls considered Shared across cell types ALSO supported by GR ChIP-seq	% Validated	Method: mu500 MB + PE full	3.54228	1.48134	0.0205945	0.0343242	*

## Sheet: SuppTable3
Supplemental Table 3. SRRs used in this study (outside long-read data)
Experiment	Label	Sequencing Type	SRR	Publication doi	Link on DBNascent (if available)
Nutlin Nascent RNA	HCT116 DMSO Rep 1	GRO-seq	SRR4090098	https://doi.org/10.7554/eLife.02200 and https://doi.org/10.1101/gr.220533.117	https://nascent.colorado.edu/samples/SRR4090098
	HCT116 DMSO Rep 2	GRO-seq	SRR4090099		https://nascent.colorado.edu/samples/SRR4090099
	HCT116 Nutlin Rep 1	GRO-seq	SRR4090100		https://nascent.colorado.edu/samples/SRR4090100
	HCT116 Nutlin Rep 2	GRO-seq	SRR4090101		https://nascent.colorado.edu/samples/SRR4090101
	MCF7 DMSO Rep 1	GRO-seq	SRR4090102	https://doi.org/10.1101/gr.220533.117	https://nascent.colorado.edu/samples/SRR4090102
	MCF7 DMSO Rep 2	GRO-seq	SRR4090103		https://nascent.colorado.edu/samples/SRR4090103
	MCF7 Nutlin Rep 1	GRO-seq	SRR4090104		https://nascent.colorado.edu/samples/SRR4090104
	MCF7 Nutlin Rep 2	GRO-seq	SRR4090105		https://nascent.colorado.edu/samples/SRR4090105
	SJSA DMSO Rep 1	GRO-seq	SRR4090106		https://nascent.colorado.edu/samples/SRR4090106
	SJSA DMSO Rep 2	GRO-seq	SRR4090107		https://nascent.colorado.edu/samples/SRR4090107
	SJSA Nutlin Rep 1	GRO-seq	SRR4090108		https://nascent.colorado.edu/samples/SRR4090108
	SJSA Nutlin Rep 2	GRO-seq	SRR4090109		https://nascent.colorado.edu/samples/SRR4090109
Nutlin ChIP	HCT116 DMSO (P53)	ChIP-seq	SRR4090090
	HCT116 Nutlin (P53)	ChIP-seq	SRR4090091
	HCT116 Input (no antibody)	ChIP-seq	SRR4090089
	MCF7 DMSO (P53)	ChIP-seq	SRR4090093
	MCF7 Nutlin (P53)	ChIP-seq	SRR4090094
	MCF7 Input (no antibody)	ChIP-seq	SRR4090092
	SJSA DMSO (P53)	ChIP-seq	SRR4090096
	SJSA Nutlin (P53)	ChIP-seq	SRR4090097
	SJSA Input (no antibody)	ChIP-seq	SRR4090095
Beas2B DEX-TNF 30min	Beas2B DEX Rep 1	GRO-seq	SRR8429058	10.1101/gr.248187.119	https://nascent.colorado.edu/samples/SRR8429058
	Beas2B DEX Rep 2	GRO-seq	SRR8429059		https://nascent.colorado.edu/samples/SRR8429059
	Beas2B TNF Rep 1	GRO-seq	SRR8429056		https://nascent.colorado.edu/samples/SRR8429056
	Beas2B TNF Rep 2	GRO-seq	SRR8429057		https://nascent.colorado.edu/samples/SRR8429057
	Beas2B TNF+DEX Rep 1	GRO-seq	SRR8429060		https://nascent.colorado.edu/samples/SRR8429060
	Beas2B TNF+DEX Rep 2	GRO-seq	SRR8429061		https://nascent.colorado.edu/samples/SRR8429061
	Beas2B Ethanol Rep 1	GRO-seq	SRR8429054		https://nascent.colorado.edu/samples/SRR8429054
	Beas2B Ethanol Rep 2	GRO-seq	SRR8429055		https://nascent.colorado.edu/samples/SRR8429055
Beas2B DEX-TNF ChIP	Beas2B Input Rep 1 (no antibody)	ChIP-seq (paired)	SRR8485282/3
	Beas2B Input Rep 2 (no antibody)	ChIP-seq (paired)	SRR8485284/5
	Beas2B DEX Rep 1 (GR-356)	ChIP-seq (paired)	SRR8485258/9
	Beas2B DEX Rep 2 (GR-356)	ChIP-seq (paired)	SRR8429060/1
	Beast2B TNF+DEX Rep 1 (GR-356)	ChIP-seq (paired)	SRR8429062/3
	Beas2B TNF+DEX Rep 2 (GR-356)	ChIP-seq (paired)	SRR8429064/5
Beas2B WSP	Beas2B Veh Rep 1	ATAC-seq	SRR13772342	https://doi.org/10.1016/j.jbc.2021.101147
	Beas2B Veh Rep 2	ATAC-seq	SRR13772343
	Beas2B WSP 30min Rep 1	ATAC-seq	SRR13772344
	Beas2B WSP 30min Rep 2	ATAC-seq	SRR13772345
	Beas2B WSP 120min Rep 1	ATAC-seq	SRR13772346
	Beas2B WSP 120min Rep 2	ATAC-seq	SRR13772347
	Beas2B Veh Rep 1	PRO-seq	SRR13772348
	Beas2B Veh Rep 2	PRO-seq	SRR13772349
	Beas2B WSP 30min Rep 1	PRO-seq	SRR13772350
	Beas2B WSP 30min Rep 2	PRO-seq	SRR13772351
	Beas2B WSP 120min Rep 1	PRO-seq	SRR13772352
	Beas2B WSP 120min Rep 2	PRO-seq	SRR13772353
Refraction	K562 Control	PRO-seq	SRZ1554311	https://doi.org/10.1038/ng.3142	https://nascent.colorado.edu/samples/SRZ1554311
	ESC CyT49 Control	GRO-seq	SRR1145801	https://doi.org/10.1016/j.stem.2015.02.013	https://nascent.colorado.edu/samples/SRR1145801
Beckedorff2020human	HeLa, dox-inducible shRNA Ints11 endogenous (stable)	PRO-seq	SRR8478992	https://doi.org/10.1016/j.celrep.2020.107917	https://nascent.colorado.edu/samples/SRR8478992
	HeLa, dox-inducible shRNA Ints11 endogenous (stable)	PRO-seq	SRR8478993		https://nascent.colorado.edu/samples/SRR8478993
	HeLa, dox-inducible shRNA control	PRO-seq	SRR8478996		https://nascent.colorado.edu/samples/SRR8478996
	HeLa, dox-inducible shRNA control	PRO-seq	SRR8478997		https://nascent.colorado.edu/samples/SRR8478997
Length	K562 Control Rep 1	PRO-seq	SRR4454567	https://doi.org/10.1038/s41467-017-00151-0	https://nascent.colorado.edu/samples/SRR4454567
	K562 Control Rep 2	PRO-seq	SRR4454568		https://nascent.colorado.edu/samples/SRR4454568
	K562 30 min Heatshock (42C) Rep 1	PRO-seq	SRR4454569		https://nascent.colorado.edu/samples/SRR4454569
	K562 30 min Heatshock (42C) Rep 2	PRO-seq	SRR4454570		https://nascent.colorado.edu/samples/SRR4454570

## Sheet: SuppTable4
Supplemental Table 4. Samples of long read sequencing used in length-based analysis
Sample name	RNA purification	Tailing Approach	SRA	Instrument	Median Length	GEO accession number
K562_4sUchr_ONT_1	4sU-chr	poly(A)	SRR8268942	MinION	812 nt	GSE123191
K562_4sUchr_ONT_3	4sU-chr	poly(A)	SRR8268944	MinION	826 nt	GSE123191
K562_4sUchr_ONT_4	4sU-chr	poly(I)	SRR10097603	PrometION	747 nt	GSE123191
K562_4sUchr_ONT_5a	4sU-chr	poly(I)	SRR10097604	PrometION	620 nt	GSE123191
K562_4sUchr_ONT_5b	4sU-chr	poly(I)	SRR10097605	MinION	645 nt	GSE123191
